# Supplementary material for: Novel Organic Salts Based on Mefloquine: Synthesis, Solubility, Permeability, and In Vitro Activity against Mycobacterium tuberculosis
Source: Molecules. 2022 Aug 13;27(16):5167. doi: 10.3390/molecules27165167 (PMC9412322; doi:10.3390/molecules27165167)
Supplement: Supplementary file 1 [file molecules-27-05167-s001.zip]

Archive with 1 entries (1 files):
- molecules-1815509-supplementary.pdf
